# Supplementary material for: Probing many-body dynamics in a two-dimensional dipolar spin ensemble
Source: Nat Phys. 2023 Mar 16;19(6):836–44. doi: 10.1038/s41567-023-01944-5 (PMC10264245; doi:10.1038/s41567-023-01944-5)
Supplement: Source Data Fig. 1 — Source data. [file 41567_2023_1944_MOESM2_ESM.xlsx]

## Sheet: Sheet1
Depth (nm)	Density (a.u.)
19.225	2059.7
21.951	1930.9
24.677	1792.7
27.403	1659.2
30.129	1735.5
32.855	1718.8
35.581	1647.3
38.306	1485.1
41.032	1611.5
43.758	1551.9
46.484	1621
49.21	1599.6
51.936	1551.9
54.662	1454.2
57.388	1408.8
60.114	1649.6
62.84	1432.7
65.566	1382.6
68.291	1425.5
71.017	1432.7
73.743	1375.5
76.469	1313.5
79.195	1301.6
81.921	1289.7
84.647	1294.4
87.373	1280.1
90.099	1273
92.825	1194.3
95.551	1263.4
98.277	1344.5
101	1237.2
103.73	1373.1
106.45	1354
109.18	1232.4
111.91	1363.6
114.63	1413.6
117.36	1408.9
120.08	1230
122.81	1239.6
125.54	1304
128.26	1232.4
130.99	1141.8
133.71	1187.1
136.44	1160.9
139.16	1304
141.89	1289.7
144.62	1320.6
147.34	1232.4
150.07	1299.2
152.79	1113.3
155.52	1127.5
158.25	1118
160.97	1172.8
163.7	1191.9
166.43	1060.8
169.15	991.66
171.88	994.05
174.6	998.83
177.33	972.6
180.05	1029.8
182.78	1015.5
185.51	927.3
188.23	920.16
190.96	901.08
193.68	1015.5
196.41	920.15
199.14	913
201.86	951.14
204.59	922.54
207.31	963.06
210.04	893.94
212.76	943.99
215.49	927.3
218.22	1034.6
220.94	920.15
223.67	920.15
226.4	1010.8
229.12	991.67
231.85	927.3
234.57	1034.6
237.3	908.23
240.03	1013.1
242.75	974.98
245.48	998.82
248.2	943.98
250.93	986.9
253.65	1141.8
256.38	1246.7
259.11	1632.9
261.83	2987.1
264.56	5128.4
267.28	5617.2
270.01	3957.6
272.74	2209.9
275.46	1401.7
278.19	1084.6
280.91	1022.7
283.64	924.92
286.37	991.67
289.09	984.51
291.82	953.53
294.54	848.63
297.27	882.01
300	905.85
302.72	955.91
305.45	872.47
308.17	953.53
310.9	851.01
313.62	882.01
316.35	898.7
319.08	910.62
321.8	934.45
324.53	967.83
327.25	896.32
329.98	944
332.71	884.39
335.43	827.17
338.16	915.39
340.88	872.48
343.61	941.61
346.34	958.29
349.06	1017.9
351.79	867.7
354.51	867.71
357.24	879.62
359.96	882.01
362.69	984.52
365.42	982.14
368.14	932.07
370.87	948.76
373.6	867.7
376.32	1001.2
379.05	827.18
381.77	910.62
384.5	915.38
387.22	979.75
389.95	1017.9
392.68	810.49
395.4	803.34
398.13	886.78
400.85	901.08
403.58	870.1
406.31	922.53
409.03	889.16
411.76	862.94
414.48	853.4
417.21	831.95
419.94	803.34
422.66	862.94
425.39	853.41
428.11	817.64
430.84	860.56
433.56	829.56
436.29	777.12
439.02	846.25
441.74	769.96
444.47	924.92
447.19	853.4
449.92	855.79
452.65	860.57
455.37	851.01
458.1	870.09
460.82	831.95
463.55	812.88
466.28	886.78
469	929.69
471.73	808.11
474.45	817.64
477.18	803.34
479.91	815.25
482.63	865.32
485.36	898.69
488.08	903.46
490.81	831.95
493.54	846.25
496.26	941.6
498.99	860.55
502	822.41
