# Supplementary material for: Probing many-body dynamics in a two-dimensional dipolar spin ensemble
Source: Nat Phys. 2023 Mar 16;19(6):836–44. doi: 10.1038/s41567-023-01944-5 (PMC10264245; doi:10.1038/s41567-023-01944-5)
Supplement: Source Data Fig. 2 — Source data. [file 41567_2023_1944_MOESM3_ESM.xlsx]

## Sheet: Fig 2(a)
Sample S1 DEER						Sample S2 DEER
Time (us)	C(t)	- log C(t)	Err[C(t)]	Err[-log C(t)]		Time (us)	C(t)	- log C(t)	Err[C(t)]	Err[-log C(t)]
0.308	0.806571	0.214964	0.0263476	0.0326662		0.28	0.822981	0.194822	0.00613354	0.00745283
0.446	0.736987	0.305184	0.0262843	0.0356645		0.32	0.718944	0.329972	0.00579193	0.00805616
0.6	0.686767	0.375761	0.026381	0.0384133		0.36	0.701863	0.354017	0.00599379	0.00853982
0.7	0.674199	0.39423	0.0262731	0.0389694		0.4	0.669255	0.401591	0.00621118	0.00928074
1	0.604201	0.503848	0.0263286	0.0435759		0.48	0.607143	0.498991	0.00611801	0.0100767
1.5	0.546039	0.605066	0.0263313	0.0482225		0.56	0.551242	0.595581	0.00551242	0.01
1.8	0.475894	0.742561	0.0263049	0.0552748		0.64	0.476708	0.740851	0.0059472	0.0124756
2.4	0.418629	0.870771	0.0263058	0.0628379		0.72	0.442547	0.81521	0.00608696	0.0137544
3.6	0.347657	1.05654	0.0262881	0.0756152		0.88	0.378882	0.970531	0.00695652	0.0183607
6	0.341013	1.07584	0.0262246	0.0769022		1.04	0.32764	1.11584	0.00593168	0.0181043
7.2	0.261884	1.33985	0.0262232	0.100133		1.18	0.301242	1.19984	0.00551242	0.018299
9	0.241697	1.42007	0.0261496	0.108192		1.4	0.212733	1.54772	0.00590062	0.0277372
12	0.269533	1.31106	0.0261596	0.0970552		1.6	0.189441	1.66368	0.00614907	0.032459
16	0.214851	1.53781	0.0261358	0.121646		1.8	0.148447	1.90753	0.00602484	0.0405858
19.2	0.19162	1.65224	0.0262233	0.13685		2.08	0.120342	2.11742	0.00559006	0.0464516
28.8	0.128066	2.05521	0.0261771	0.204403		2.52	0.0559006	2.88418	0.00492236	0.0880556
38.4	0.093385	2.37102	0.0261725	0.280265		2.98	0.0419255	3.17186	0.00625776	0.149259
57.6	0.104258	2.26089	0.0261331	0.250658		3.32	0.036646	3.30645	0.00628882	0.17161
96	0.0224097	3.79826	0.0260838	1.16395		3.88	0.0305901	3.48708	0.00481366	0.15736
134.4	0.00586927	5.13803	0.0261685	4.45856		4.12	0.0190994	3.9581	0.00546584	0.286179
153.6	0.0279981	3.57562	0.026194	0.935564		4.78	0.0146584	4.22274	0.00569876	0.388771
192	0.0198012	3.92201	0.0261139	1.3188		5.68	0.014705	4.21957	0.00552795	0.375924
220.8	-0.0143473	nan	nan	nan		6.58	-0.000746894	nan	nan	nan
259.2	0.0647392	2.73739	0.0260538	0.402442		7.48	0.0136025	4.2975	0.0056677	0.416667

## Sheet: Fig 2(b)
Sample S3 Echo						Sample S4 Echo
Sample S3 spin echo						Sample S4 spin echo
Time (us)	C(t)	- log C(t)	Err[C(t)]	Err[-log C(t)]		Time (us)	C(t)	- log C(t)	Err[C(t)]	Err[-log C(t)]
0.332	0.917519	0.0860816	0.00716759	0.00781192		0.4	0.902685	0.102382	0.000470387	0.000521097
0.432	0.881491	0.12614	0.00716211	0.00812499		0.5	0.844756	0.168707	0.00045697	0.000540949
0.532	0.856342	0.155085	0.00715596	0.00835643		0.6	0.844552	0.168949	0.000456271	0.000540253
0.632	0.822998	0.194801	0.00715238	0.00869064		0.7	0.815015	0.204549	0.000449621	0.000551672
0.72263	0.786687	0.239924	0.00714857	0.00908693		0.8	0.781844	0.2461	0.000442322	0.000565741
0.82694	0.751224	0.286051	0.00714621	0.00951275		0.9	0.751034	0.286304	0.000435711	0.000580147
0.94702	0.701067	0.355151	0.00714353	0.0101895		1	0.71669	0.333113	0.000428542	0.000597946
1.08523	0.641868	0.443373	0.00714097	0.0111253		1.1	0.68507	0.378234	0.000422138	0.000616197
1.24431	0.586766	0.533129	0.00713892	0.0121666		1.2	0.650381	0.430197	0.000415339	0.000638609
1.42742	0.511319	0.670763	0.0071366	0.0139573		1.3	0.620137	0.477816	0.000409614	0.000660522
1.6382	0.425557	0.854356	0.00713393	0.0167637		1.4	0.586227	0.534048	0.000404168	0.000689439
1.8808	0.351099	1.04669	0.0071331	0.0203165		1.5	0.553326	0.591808	0.000398426	0.000720057
2.16006	0.267598	1.31827	0.00712972	0.0266434		1.6	0.519655	0.65459	0.000392814	0.000755914
2.48149	0.187064	1.6763	0.00712723	0.0381005		1.7	0.489413	0.714549	0.000388011	0.000792809
2.85147	0.137614	1.9833	0.00712622	0.0517842		1.8	0.440603	0.81961	0.000380753	0.000864163
3.27734	0.093956	2.36493	0.00712613	0.0758454		1.9	0.424691	0.856394	0.000378524	0.000891294
3.76754	0.0812402	2.51035	0.00712506	0.0877037		2	0.394966	0.928955	0.000374548	0.000948303
4.33177	0.0569388	2.86578	0.00712586	0.12515		2.3	0.309217	1.17371	0.000364506	0.0011788
4.98123	0.040832	3.19829	0.00712575	0.174514		2.6	0.230546	1.46731	0.000357275	0.00154969
5.72879	0.0197802	3.92307	0.00712663	0.360291		2.9	0.170873	1.76684	0.000352286	0.00206169
6.58926	0.0196389	3.93024	0.00712599	0.36285		3.2	0.12608	2.07084	0.000351658	0.00278917
7.57971	0.00495855	5.30664	0.00712478	1.43687		3.5	0.0945954	2.35815	0.000350442	0.00370464
						3.8	0.0708815	2.64675	0.000349753	0.00493433
						4.1	0.0535192	2.92771	0.000349374	0.006528
						4.4	0.0410098	3.19394	0.000348309	0.00849332
						4.7	0.0314721	3.45865	0.000348187	0.0110634
						5	0.0251956	3.68109	0.000348124	0.0138169
						5.3	0.0208868	3.86864	0.000348089	0.0166655
						5.6	0.0185934	3.98495	0.00034893	0.0187664
						5.9	0.0173231	4.05572	0.000348922	0.020142
						6.2	0.0143785	4.24202	0.000349763	0.0243253
						6.5	0.0131595	4.33061	0.000349757	0.0265783
						6.8	0.0120729	4.41679	0.000349752	0.02897
						7.1	0.0109942	4.51038	0.000350605	0.0318899
						7.4	0.0102998	4.57563	0.000350602	0.0340397
						7.7	0.00955288	4.65091	0.0003506	0.036701
						8	0.00770419	4.86599	0.000350594	0.0455069
						8.8	0.00557429	5.18959	0.000350589	0.0628939
						9.6	0.00305542	5.79084	0.000350585	0.114742
						10.4	0.00178105	6.33055	0.000350584	0.196842
						11.2	0.00111402	6.79978	0.000350584	0.314701
						12	0.000526304	7.54963	0.000350584	0.666124
						12.8	-0.000188578	nan	0.000350584	nan
						13.6	-3.22297e-05	nan	0.000350584	nan
						14.4	-0.000192864	nan	0.000350584	nan
						15.2	0.000462873	7.67806	0.000350584	0.757407
						16	-8.46887e-05	nan	0.000349727	nan
						16.8	0.000286296	8.15849	0.000350584	1.22455
						17.6	-0.000302582	nan	0.000349727	nan
