# Supplementary material for: Probing many-body dynamics in a two-dimensional dipolar spin ensemble
Source: Nat Phys. 2023 Mar 16;19(6):836–44. doi: 10.1038/s41567-023-01944-5 (PMC10264245; doi:10.1038/s41567-023-01944-5)
Supplement: Source Data Fig. 3 — Source data. [file 41567_2023_1944_MOESM4_ESM.xlsx]

## Sheet: Fig 3(a)
Omega/2pi = 0.61 MHz								Omega/2pi = 1.22 MHz									Omega/2pi = 2.44 MHz
DEER				Echo				DEER				Echo					DEER				Echo
Time (us)	- log C(t)	Err[-log C(t)]		Time (us)	- log C(t)	Err[-log C(t)]		Time (us)	- log C(t)	Err[-log C(t)]		Time (us)	- log C(t)	Err[-log C(t)]			Time (us)	- log C(t)	Err[-log C(t)]		Time (us)	- log C(t)	Err[-log C(t)]
0.446	0.246874	0.0585632		0.446	0.0644095	0.0508075		0.446	0.199891	0.031963		0.446	0.064811	0.0276943			0.446	0.160679	0.0403249		0.446	0.149867	0.0388362
0.6	0.287349	0.0611548		0.6	0.0510358	0.0502704		0.6	0.216917	0.032614		0.6	0.104458	0.0288079			0.6	0.328972	0.0477394		0.6	0.231816	0.0423057
0.7	0.405942	0.0692299		0.7	0.0614327	0.0505925		0.7	0.238192	0.0332623		0.7	0.120744	0.0292934			0.7	0.294837	0.0461755		0.7	0.193908	0.0408183
1	0.423077	0.0705376		1	0.13345	0.0547425		1	0.418781	0.0399401		1	0.149262	0.0301567			1	0.308816	0.0467344		1	0.355913	0.0477891
1.5	0.546832	0.0802104		1.5	0.111862	0.0537173		1.5	0.444663	0.040916		1.5	0.263702	0.0338435			1.5	0.330987	0.0479132		1.5	0.369837	0.0486734
1.8	0.567787	0.0817915		1.8	0.238581	0.061016		1.8	0.430457	0.0404122		1.8	0.252732	0.0335223			1.8	0.565681	0.0605523		1.8	0.522445	0.0566681
2.4	0.756623	0.0985882		2.4	0.235131	0.0608909		2.4	0.534295	0.0447651		2.4	0.413834	0.039309			2.4	0.55761	0.059985		2.4	0.533616	0.0572277
3.6	0.757406	0.099106		3.6	0.480282	0.0778493		3.6	0.675852	0.0517219		3.6	0.557122	0.0454059			3.6	0.633386	0.0645175		3.6	0.815325	0.0755115
6	1.01266	0.127915		6	0.561751	0.0847144		6	0.788549	0.0581086		6	0.679911	0.0514568			6	0.724928	0.070846		6	0.770491	0.0725137
7.2	1.01993	0.129491		7.2	0.714194	0.0987353		7.2	0.793902	0.0582847		7.2	0.789776	0.0575249			7.2	0.85586	0.0808154		7.2	0.881859	0.081196
9	1.36446	0.183074		9	0.964705	0.127353		9	0.992335	0.0712197		9	0.925584	0.0659182			9	0.945965	0.0886743		9	1.026	0.0935708
12	0.999805	0.126462		12	1.28612	0.176171		12	1.0167	0.0730258		12	1.0903	0.0778655			12	1.13159	0.106716		12	1.18554	0.109915
16	1.40378	0.19087		16	1.18733	0.15913		16	1.25681	0.092545		16	1.20503	0.087334			16	1.45771	0.147841		16	1.16652	0.108134
19.2	1.48278	0.206813		19.2	1.35072	0.187594		19.2	1.30301	0.0965003		19.2	1.28175	0.093855			19.2	1.30782	0.127221		19.2	1.5763	0.162376
28.8	2.34848	0.490848		28.8	1.59472	0.239387		28.8	1.67075	0.139061		28.8	1.50711	0.117545			28.8	1.62252	0.174915		28.8	1.85148	0.214081
38.4	1.74838	0.269046		38.4	2.04497	0.376764		38.4	1.70444	0.144551		38.4	1.71199	0.143963			38.4	1.6298	0.177251		38.4	1.5716	0.162788
57.6	2.49158	0.569873		57.6	2.01537	0.365578		57.6	2.00217	0.195734		57.6	1.91386	0.177689			57.6	2.07938	0.277771		57.6	2.28201	0.332241
96	2.56384	0.618721		96	2.24982	0.466762		96	2.14559	0.229328		96	2.36706	0.281917			96	2.06265	0.275227		96	2.60997	0.464522
134.4	nan	nan		134.4	2.9478	0.950862		134.4	2.6874	0.391645		134.4	2.41431	0.297264			134.4	2.38676	0.379573		134.4	2.58047	0.451746
153.6	3.31173	1.33652		153.6	2.82152	0.838885		153.6	2.89475	0.479733		153.6	3.54017	0.90718			153.6	2.7252	0.534382		153.6	3.62551	1.28292
								192	3.38966	0.801094		192	3.59917	0.966567			192	2.76565	0.553014		192	2.43611	0.39085

## Sheet: Fig 3(b)
Omega/2pi = 0.26 MHz								Omega/2pi = 1.18 MHz								Omega/2pi = 2.35 MHz
DEER				Echo				DEER				Echo				DEER				Echo
Time (us)	- log C(t)	Err[-log C(t)]		Time (us)	- log C(t)	Err[-log C(t)]		Time (us)	- log C(t)	Err[-log C(t)]		Time (us)	- log C(t)	Err[-log C(t)]		Time (us)	- log C(t)	Err[-log C(t)]		Time (us)	- log C(t)	Err[-log C(t)]
0.32	0.186791	0.0166966		0.52	0.0391244	0.0152871		0.32	0.19287	0.0159359		0.52	0.0617894	0.0157958		0.28	0.156719	0.0119552		0.32	0.0401013	0.0117047
0.52	0.426576	0.0197415		0.72	0.0599573	0.0171474		0.52	0.409384	0.0178046		0.72	0.0876923	0.0141741		0.32	0.232198	0.012436		0.36	0.060294	0.01223
0.72	0.61627	0.0217239		0.92	0.12248	0.0165665		0.72	0.558925	0.0185486		0.92	0.139742	0.0163019		0.36	0.261192	0.0127713		0.4	0.0693185	0.0119384
0.92	0.796223	0.0254606		1.12	0.146755	0.0161395		0.92	0.836015	0.0256501		1.12	0.21355	0.0165673		0.4	0.298175	0.0140465		0.44	0.09774	0.0120586
1.12	0.995658	0.0293578		1.32	0.19005	0.01803		1.12	0.9793	0.0237884		1.32	0.289331	0.0159524		0.44	0.315196	0.0130151		0.48	0.103542	0.0115728
1.32	1.15405	0.0280512		1.52	0.27547	0.018842		1.32	1.20469	0.0315631		1.52	0.348341	0.0185696		0.48	0.372609	0.014429		0.52	0.115594	0.0116312
1.52	1.36308	0.0325726		1.72	0.300268	0.0171497		1.52	1.36437	0.0365299		1.72	0.452792	0.0175448		0.52	0.392325	0.0136474		0.56	0.120606	0.0120387
1.72	1.54624	0.0385059		1.92	0.385832	0.0193734		1.72	1.46882	0.0386149		1.92	0.537205	0.0189665		0.56	0.414928	0.0140216		0.6	0.135609	0.011895
1.92	1.74542	0.0414149		2.12	0.432445	0.0189619		1.92	1.57906	0.0459342		2.12	0.609702	0.0199085		0.6	0.420359	0.0150884		0.64	0.145109	0.0121555
2.12	1.83003	0.0614214		2.32	0.487132	0.0196704		2.12	1.82138	0.0510523		2.32	0.749359	0.0264458		0.64	0.449988	0.0135852		0.68	0.185092	0.0132197
2.32	2.17518	0.0647021		2.52	0.579192	0.0202861		2.32	1.86574	0.0547561		2.52	0.836531	0.0249662		0.68	0.491506	0.0151271		0.72	0.223122	0.0129029
2.52	2.24778	0.0895269		2.72	0.647934	0.0216495		2.52	2.0431	0.0620888		2.72	0.87782	0.0253932		0.72	0.543501	0.0146934		0.8	0.271627	0.0125404
2.72	2.44416	0.100483		2.92	0.71445	0.022435		2.72	2.1536	0.0823205		2.92	1.0115	0.0343624		0.8	0.605046	0.0162824		0.88	0.313702	0.0137323
2.92	2.53991	0.126311		3.12	0.78033	0.0226242		2.92	2.29418	0.10896		3.12	1.1266	0.0335735		0.88	0.636579	0.0168689		0.96	0.374696	0.0140118
3.12	2.42567	0.0957056		3.32	0.835517	0.0217908		3.12	2.42611	0.100822		3.32	1.24057	0.0315119		0.96	0.691859	0.0164091		1.04	0.392756	0.0143925
3.32	3.25319	0.199489		3.52	0.90985	0.0222868		3.32	2.78727	0.137786		3.52	1.30223	0.0335021		1.04	0.726012	0.0186726		1.16	0.438717	0.0139753
3.52	3.0363	0.174011		3.72	0.981095	0.0284079		3.52	2.60148	0.134468		3.72	1.39459	0.0363596		1.16	0.766244	0.0192452		1.32	0.575427	0.0163977
3.72	3.1546	0.199781		3.92	1.06784	0.0294322		3.72	2.44228	0.0969975		3.92	1.58686	0.0437678		1.32	0.870392	0.0203944		1.48	0.693494	0.0182759
3.92	3.34944	0.219688		4.12	1.14146	0.0301467		3.92	2.89233	0.15746		4.12	1.62988	0.0515493		1.48	0.95166	0.0246057		1.6	0.724977	0.0166405
4.12	3.32425	0.23368		4.32	1.21688	0.0298097		4.12	3.09167	0.226983		4.32	1.74804	0.0521445		1.6	1.03154	0.0204945		2.04	0.798726	0.0166395
4.32	3.31551	0.286644		4.52	1.25039	0.0304341		4.32	2.72834	0.126982		4.52	1.77736	0.0586344		2.04	1.11607	0.026763		2.48	1.04544	0.0230699
4.52	3.59006	0.335298		4.72	1.34989	0.0387006		4.52	3.14332	0.22462		4.72	1.96216	0.070385		2.48	1.24325	0.0260276		2.92	1.14817	0.0236928
4.72	3.69089	0.318188		4.92	1.39129	0.0350061		4.72	3.11975	0.221897		4.92	1.96192	0.0657187		2.92	1.43743	0.0329622		3.36	1.40649	0.0320889
4.92	3.59448	0.306791		5.12	1.52502	0.038174		4.92	3.76998	0.374211		5.12	2.13028	0.0799529		3.36	1.64982	0.0433863		3.8	1.5181	0.0362985
5.12	3.49574	0.287458		5.32	1.67908	0.059286		5.12	3.26146	0.276283		5.32	2.13569	0.0739322		3.8	1.8015	0.045622		4.24	1.7891	0.0416694
5.32	3.58883	0.302541		5.52	1.66196	0.0392482		5.32	3.23805	0.258323		5.52	2.13188	0.0722532		4.24	1.98725	0.061836		4.68	1.97337	0.0585047
5.52	3.80718	0.41813		5.72	1.77291	0.0436283		5.52	3.31626	0.268598		5.72	2.20983	0.0754243		4.68	2.06452	0.0627464		5.12	2.18676	0.0776613
5.72	4.23068	0.602923		5.92	1.89039	0.0606895		5.72	3.86768	0.511354		5.92	2.49189	0.119122		5.12	2.37613	0.0856766		5.56	2.30184	0.0808058
5.92	3.32846	0.249145		6.12	1.90304	0.047225		5.92	4.48742	0.818902		6.12	2.71351	0.149884		5.56	2.38798	0.075898		6	2.43186	0.0752713
6.12	4.70933	0.927428		6.32	2.08771	0.0663672		6.12	3.67119	0.319537		6.32	2.85284	0.13523		6	2.58598	0.0981232		6.44	2.54478	0.0873211
6.32	4.26745	0.604799		6.52	2.18512	0.0739167		6.32	4.33553	0.619857		6.52	2.65272	0.116566		6.44	2.67109	0.10835		6.88	2.65739	0.110755
6.52	3.94861	0.403627		6.72	2.23474	0.0951132		6.52	4.78597	1.09922		6.72	3.06385	0.179376		6.88	2.80418	0.128026		7.32	3.19737	0.212648
6.72	3.69676	0.387063		6.92	2.30567	0.0690331		6.72	3.48413	0.301547		6.92	3.0448	0.188296		7.32	3.12589	0.167527		7.76	3.02765	0.150806
7.12	4.84256	1.07835		7.12	2.27273	0.0912937		6.92	3.89904	0.478028		7.12	2.98627	0.139063		7.76	3.05558	0.150349		8.2	3.23605	0.184637
7.32	4.98201	1.07251		7.32	2.38343	0.0929756		7.12	5.28177	1.74557		7.32	3.08348	0.177315		8.2	3.37429	0.253654		8.64	3.55621	0.268594
7.52	4.5218	0.751386		7.52	2.50708	0.137451		7.32	4.12292	0.516033		7.52	3.43865	0.287612		8.64	3.49915	0.274914		9.08	3.47411	0.260397
7.92	6.34172	4.02136		7.72	2.6692	0.125344		7.52	3.89309	0.440092		7.72	3.51351	0.330621		9.08	4.48439	0.713513		9.52	3.58555	0.284425
8.12	5.65693	2.07342		7.92	2.89771	0.111722		7.72	3.49992	0.326824		7.92	3.22612	0.253782		9.52	3.75406	0.293631		9.96	3.70003	0.339756
8.32	4.48663	0.769561		8.12	3.00439	0.187578		7.92	3.78546	0.432775		8.12	3.66775	0.374854		9.96	5.72148	2.0873		10.4	3.93324	0.392673
8.52	5.33769	1.74982		8.32	2.76019	0.111217		8.12	4.31102	0.762284		8.32	3.67023	0.399692		10.4	3.95223	0.401502		10.84	4.21423	0.430652
				8.52	2.97747	0.18746		8.32	3.95651	0.435554		8.52	3.45052	0.286658		10.84	3.2588	0.171895		11.28	3.59341	0.241119
				8.72	3.28347	0.20344		8.72	4.5479	0.873086		8.72	3.85087	0.470244		11.28	4.36452	0.57392		11.72	4.51452	0.667896
				8.92	2.8169	0.159921		8.92	4.50925	0.732092		8.92	4.00646	0.524368		11.72	3.48932	0.263446		12.16	4.58527	0.69706
				9.12	3.40868	0.252081		9.12	4.88814	1.22742		9.12	6.13064	4.50106		12.16	4.22249	0.540865		12.6	4.89329	1.07135
				9.32	3.56327	0.280776		9.92	4.00806	0.567199		9.32	3.99033	0.441127		12.6	4.43067	0.612512		13.04	5.91847	2.96934
				9.52	3.03287	0.209432						9.52	3.85065	0.412077		13.04	5.33907	1.61465		13.48	4.81986	0.953384
				9.72	3.40516	0.255018						9.92	4.5934	0.881465		13.48	4.30905	0.593589		13.92	3.91978	0.368884
				9.92	3.27302	0.185255						10.12	4.95683	1.30226		13.92	4.95718	1.29758		14.36	3.97788	0.408527
				10.12	3.85819	0.415494						10.32	4.21617	0.617631		14.36	3.95549	0.426242		14.8	5.36472	1.84111
				10.32	3.66661	0.301231						10.52	4.98269	1.49207		15.24	5.22738	1.4508		15.24	4.43222	0.659363
				10.52	4.62252	0.961434						10.72	4.59436	0.997521		15.68	4.00823	0.462914
				10.72	4.11129	0.516827						10.92	3.9464	0.508991		16.56	5.39917	1.68433
				10.92	3.61306	0.287136						11.12	4.252	0.626269		17.44	5.26019	1.54775
				11.12	3.73412	0.314291										17.88	5.45362	1.85673
				11.32	3.50542	0.242757
				11.52	3.9817	0.524773
				11.72	3.36284	0.23693
				11.92	3.92295	0.406613
				12.12	3.75678	0.369758
				12.32	4.2438	0.611741
				12.52	5.10888	1.40714

## Sheet: Fig 3(d)
Omega/2pi (MHz)	tau_c (us)	Err(tau_c) (us)
3.45	0.796175	0.336302
2.43952	0.445585	0.196496
1.725	0.671856	0.233749
1.21976	1.29474	0.469539
0.8625	1.50002	0.49134
0.60988	2.60137	0.903571
0.43125	3.58643	1.6604

## Sheet: Fig 3(e)
Omega/2pi (MHz)	tau_c (us)	Err(tau_c) (us)
0	56.081	3.30963
0.31	9.6883	2.84202
0.48	4.69347	1.16061
0.77	1.98107	0.383608
1.93	0.582159	0.0454676
2.28	0.568063	0.06258
