# Supplementary material for: Probing many-body dynamics in a two-dimensional dipolar spin ensemble
Source: Nat Phys. 2023 Mar 16;19(6):836–44. doi: 10.1038/s41567-023-01944-5 (PMC10264245; doi:10.1038/s41567-023-01944-5)
Supplement: Source Data Fig. 4 — Source data. [file 41567_2023_1944_MOESM5_ESM.xlsx]

## Sheet: Fig 4(a)
Spin echo				XY8				DROID (Seq H)
Time (us)	C(t)	Err[C(t)]		Time (us)	C(t)	Err[C(t)]		Time (us)	C(t)	Err[C(t)]
0.1	0.957479	0.0257136		0	1	0.0174081		0	1	0.0202384
0.144	0.892046	0.0257698		4.96	0.773413	0.0174866		11.328	0.869377	0.0203072
0.21	0.953513	0.0257491		9.92	0.705232	0.0174589		22.656	0.779681	0.0203439
0.308	0.97836	0.0257033		14.88	0.634967	0.0174394		33.984	0.722871	0.0203256
0.446	0.946992	0.0256406		19.84	0.580071	0.017436		45.312	0.662258	0.0202928
0.6	0.84157	0.0256572		39.68	0.452966	0.017445		56.64	0.655073	0.0202782
0.7	0.883144	0.0257444		59.52	0.359966	0.017448		84.96	0.595253	0.0202443
1	0.873113	0.0256553		79.36	0.28614	0.0173863		113.28	0.522393	0.0202401
1.5	0.773818	0.0257171		99.2	0.220773	0.017393		141.6	0.470982	0.020234
1.8	0.778589	0.0257132		148.8	0.169673	0.0174212		169.92	0.460173	0.020274
2.4	0.753275	0.0257058		198.4	0.0976028	0.0173771		226.56	0.406477	0.0202347
3.6	0.682422	0.0256761		248	0.0784914	0.0173761		283.2	0.382831	0.0202301
6	0.655035	0.0256443		297.6	0.0565237	0.0173949		339.84	0.361923	0.0202325
7.2	0.602469	0.0255893		347.2	0.0626882	0.0174382		396.48	0.338149	0.0202243
9	0.585495	0.0255376		396.8	0.0631957	0.0174769		453.12	0.326523	0.0202558
12	0.491843	0.0255838		496	0.0388796	0.0174635		509.76	0.297187	0.020309
16	0.403533	0.0256511		595.2	0.0333615	0.0175526		566.4	0.268012	0.0202577
19.2	0.335704	0.0256095		694.4	0.041681	0.0176449		679.68	0.244001	0.0202332
28.8	0.326599	0.025643		793.6	0.0356822	0.0177392		792.96	0.19341	0.020221
38.4	0.255933	0.0256615		992	0.0259763	0.0178182		906.24	0.163865	0.0201554
57.6	0.186363	0.025577		1190.4	0.0351586	0.0180722		1019.52	0.145483	0.0201437
96	0.108075	0.0255291						1132.8	0.142971	0.0201118
134.4	0.069028	0.0254745
153.6	0.0904722	0.0256021
192	0.0709215	0.0255739
220.8	0.0699753	0.025549

## Sheet: Fig 4(b)
Only NV is driven				Both NV and P1 are driven
Time (us)	C(t)	Err[C(t)]		Time (us)	C(t)	Err[C(t)]
0.05	1	0.0233784		0.05	1	0.0219082
5.05	0.896862	0.0234392		50.05	0.938001	0.0218286
10.05	0.850578	0.0234371		100.05	0.92609	0.0218729
15.05	0.785462	0.0234025		150.05	0.859505	0.0218933
20.05	0.776179	0.0234567		200.05	0.818313	0.021847
40	0.719309	0.0234179		250.05	0.753306	0.0217522
60	0.701919	0.0234311		300.05	0.718825	0.0218085
80	0.612906	0.0233716		350.05	0.686516	0.021874
100	0.610653	0.0233784		400.05	0.669916	0.021826
150	0.527964	0.0233188		450.05	0.626617	0.021867
200	0.522547	0.0233117		500.05	0.61915	0.0218517
250	0.461881	0.0234194		550.05	0.590043	0.0218715
300	0.436332	0.0233939		600.05	0.548963	0.0217744
350	0.418302	0.0234643		650.05	0.553453	0.0218268
400	0.400888	0.0234233		700.05	0.507943	0.0217917
500	0.306781	0.0233172		750.05	0.438299	0.0217687
600	0.333782	0.0233178		800.05	0.47285	0.0217983
700	0.27879	0.0232638		850.05	0.428303	0.0217271
800	0.26516	0.0232561		900.05	0.446228	0.0217666
900	0.243059	0.0232877		950.05	0.410641	0.0217073
1000	0.201242	0.0232382		1000.05	0.408757	0.0217159

## Sheet: Fig 4(c)
Omega_P1/2pi (MHz)	C	Err C
0	0.813714	0.0184165
0.188679	0.803989	0.018608
0.377358	0.836849	0.0184389
0.566038	0.798906	0.0185658
0.754717	0.794706	0.0184209
0.943396	0.808105	0.0184349
1.13208	0.804963	0.0184656
1.32075	0.812004	0.0185803
1.50943	0.837408	0.0185571
1.69811	0.793583	0.0185883
1.88679	0.828946	0.0187366
2.07547	0.766195	0.0184767
2.26415	0.75836	0.0183436
2.45283	0.788259	0.0185953
2.64151	0.759937	0.0186578
2.83019	0.7784	0.018472
3.01887	0.761854	0.0188087
3.20755	0.75201	0.0185709
3.39623	0.770854	0.018643
3.58491	0.734923	0.0184638
3.77358	0.761497	0.0185879
3.96226	0.74943	0.0185074
4.15094	0.693896	0.0185305
4.33962	0.68535	0.0187466
4.5283	0.646248	0.0187669
4.71698	0.619983	0.0187308
4.90566	0.536857	0.0183332
5.09434	0.539541	0.018421
5.28302	0.621704	0.0185636
5.4717	0.63246	0.0185826
5.66038	0.689492	0.0187806
5.84906	0.723216	0.0184786
6.03774	0.758848	0.0184437
6.22642	0.73813	0.0186201
6.41509	0.744552	0.0187029
6.60377	0.739285	0.0183862
6.79245	0.786826	0.0185204
6.98113	0.770733	0.018803
7.16981	0.776378	0.0184614
7.35849	0.758357	0.0184407
7.54717	0.793794	0.0187084
7.73585	0.768733	0.0184313
7.92453	0.763646	0.0186544
8.11321	0.776635	0.0186183
8.30189	0.783675	0.0184902
8.49057	0.790167	0.0186277
8.67925	0.80642	0.0185851
8.86792	0.772096	0.0183231
9.0566	0.810153	0.0186433
9.24528	0.775985	0.0185266
9.43396	0.78847	0.0186627
