# Supplementary material for: Probing many-body dynamics in a two-dimensional dipolar spin ensemble
Source: Nat Phys. 2023 Mar 16;19(6):836–44. doi: 10.1038/s41567-023-01944-5 (PMC10264245; doi:10.1038/s41567-023-01944-5)
Supplement: Source Data Extended Data Fig. 1 — Source data. [file 41567_2023_1944_MOESM6_ESM.xlsx]

## Sheet: Fig E1(a)
XY8 Data				n3D.w =17 ppm.nm			n3D.w =18 ppm.nm			n3D.w =19 ppm.nm			n3D.w =20 ppm.nm			n3D.w =21 ppm.nm
Time (us)	- log C(t)	Err[-log C(t)]		Time (us)	- log C(t)		Time (us)	- log C(t)		Time (us)	- log C(t)		Time (us)	- log C(t)		Time (us)	- log C(t)
2.208	0.145935	0.0170823		0.1	0.0105343		0.1	0.0114114		0.1	0.0127857		0.1	0.0124715		0.1	0.0132753
4.416	0.200351	0.0180377		0.112202	0.011671		0.112202	0.0122018		0.112202	0.0139584		0.112202	0.0133233		0.112202	0.0141649
6.624	0.249482	0.0189436		0.125893	0.0128032		0.125893	0.0138264		0.125893	0.0155865		0.125893	0.0151426		0.125893	0.0161638
8.832	0.316225	0.0202644		0.141254	0.0145942		0.141254	0.0148356		0.141254	0.0173794		0.141254	0.0168472		0.141254	0.0175713
17.664	0.475058	0.0237719		0.158489	0.0158573		0.158489	0.0163804		0.158489	0.018732		0.158489	0.0183539		0.158489	0.0194107
26.496	0.656831	0.0285144		0.177828	0.0173327		0.177828	0.0181375		0.177828	0.0202139		0.177828	0.0202769		0.177828	0.0215194
35.328	0.768066	0.0318619		0.199526	0.018335		0.199526	0.0195449		0.199526	0.0219156		0.199526	0.0221449		0.199526	0.0230423
44.16	0.959148	0.0385705		0.223872	0.0201622		0.223872	0.0218493		0.223872	0.0241821		0.223872	0.0241185		0.223872	0.0256628
52.992	0.993183	0.0398653		0.251189	0.0219901		0.251189	0.023778		0.251189	0.0262444		0.251189	0.026511		0.251189	0.0278271
61.824	1.17158	0.0476433		0.281838	0.0248222		0.281838	0.0264996		0.281838	0.0282021		0.281838	0.0296147		0.281838	0.0310958
70.656	1.13828	0.0460952		0.316228	0.0281559		0.316228	0.0288491		0.316228	0.0307142		0.316228	0.0322564		0.316228	0.0344313
79.488	1.24173	0.0511208		0.354813	0.0315093		0.354813	0.0318701		0.354813	0.0331517		0.354813	0.0352046		0.354813	0.0377984
88.32	1.24749	0.0514202		0.398107	0.0344779		0.398107	0.0351119		0.398107	0.0358599		0.398107	0.0392634		0.398107	0.0414781
97.152	1.31932	0.0552601		0.446684	0.0367803		0.446684	0.0388293		0.446684	0.0393406		0.446684	0.0423036		0.446684	0.0463493
105.984	1.40415	0.060102		0.501187	0.0404719		0.501187	0.0418741		0.501187	0.0426515		0.501187	0.0465302		0.501187	0.0507507
114.816	1.55175	0.069601		0.562341	0.0443271		0.562341	0.0448712		0.562341	0.046581		0.562341	0.0507005		0.562341	0.0551956
123.648	1.49861	0.0660306		0.630957	0.0480863		0.630957	0.0499732		0.630957	0.0519725		0.630957	0.0557767		0.630957	0.0605882
132.48	1.55832	0.070072		0.707946	0.0510738		0.707946	0.0553214		0.707946	0.0567224		0.707946	0.0606503		0.707946	0.0657472
141.312	1.75844	0.0856537		0.794328	0.0560165		0.794328	0.0591461		0.794328	0.0619277		0.794328	0.066747		0.794328	0.0718816
150.144	1.66522	0.0779878		0.891251	0.060475		0.891251	0.063363		0.891251	0.0666196		0.891251	0.0724609		0.891251	0.0769102
158.976	1.67422	0.0785849		1	0.0650934		1	0.0692345		1	0.0721627		1	0.0796336		1	0.0840535
167.808	1.784	0.0876733		1.12202	0.0713368		1.12202	0.0764012		1.12202	0.0783187		1.12202	0.0855988		1.12202	0.09145
176.64	1.73732	0.0837711		1.25893	0.0777044		1.25893	0.0812716		1.25893	0.0852847		1.25893	0.0919933		1.25893	0.0995155
185.472	1.79375	0.0885009		1.41254	0.0837328		1.41254	0.0866916		1.41254	0.0922035		1.41254	0.0990649		1.41254	0.107858
194.304	1.84648	0.093092		1.58489	0.0906633		1.58489	0.0935782		1.58489	0.0990004		1.58489	0.108404		1.58489	0.117076
203.136	2.00268	0.108801		1.77828	0.0977443		1.77828	0.101116		1.77828	0.107779		1.77828	0.115902		1.77828	0.126403
211.968	2.15527	0.126731		1.99526	0.105185		1.99526	0.110691		1.99526	0.116876		1.99526	0.124908		1.99526	0.135427
220.8	2.04241	0.113254		2.23872	0.114036		2.23872	0.119924		2.23872	0.125728		2.23872	0.136214		2.23872	0.145916
				2.51189	0.122765		2.51189	0.128969		2.51189	0.136503		2.51189	0.146		2.51189	0.156185
				2.81838	0.131796		2.81838	0.13989		2.81838	0.146667		2.81838	0.157052		2.81838	0.168313
				3.16228	0.143882		3.16228	0.151923		3.16228	0.157714		3.16228	0.172229		3.16228	0.18029
				3.54813	0.154075		3.54813	0.164779		3.54813	0.171776		3.54813	0.184819		3.54813	0.192181
				3.98107	0.165999		3.98107	0.177433		3.98107	0.186922		3.98107	0.201499		3.98107	0.207926
				4.46684	0.178951		4.46684	0.190965		4.46684	0.202061		4.46684	0.216984		4.46684	0.221446
				5.01187	0.192675		5.01187	0.203572		5.01187	0.218348		5.01187	0.233241		5.01187	0.239398
				5.62341	0.209494		5.62341	0.220649		5.62341	0.232947		5.62341	0.250723		5.62341	0.261176
				6.30957	0.226269		6.30957	0.236279		6.30957	0.25008		6.30957	0.271016		6.30957	0.280385
				7.07946	0.24152		7.07946	0.25463		7.07946	0.272718		7.07946	0.294009		7.07946	0.303963
				7.94328	0.263689		7.94328	0.272161		7.94328	0.294693		7.94328	0.311521		7.94328	0.326252
				8.91251	0.28958		8.91251	0.296632		8.91251	0.32219		8.91251	0.332219		8.91251	0.352908
				10	0.311464		10	0.322104		10	0.346969		10	0.359612		10	0.379628
				11.2202	0.333737		11.2202	0.346888		11.2202	0.375549		11.2202	0.393799		11.2202	0.409591
				12.5893	0.356852		12.5893	0.375416		12.5893	0.406214		12.5893	0.422322		12.5893	0.441765
				14.1254	0.383617		14.1254	0.406508		14.1254	0.440231		14.1254	0.460662		14.1254	0.47954
				15.8489	0.416606		15.8489	0.436965		15.8489	0.470385		15.8489	0.498738		15.8489	0.517283
				17.7828	0.447575		17.7828	0.475962		17.7828	0.503891		17.7828	0.53629		17.7828	0.55697
				19.9526	0.481055		19.9526	0.513607		19.9526	0.546845		19.9526	0.579573		19.9526	0.597285
				22.3872	0.528848		22.3872	0.554123		22.3872	0.593792		22.3872	0.630932		22.3872	0.645874
				25.1189	0.567556		25.1189	0.599971		25.1189	0.641813		25.1189	0.687482		25.1189	0.694731
				28.1838	0.61323		28.1838	0.645777		28.1838	0.694852		28.1838	0.739032		28.1838	0.757788
				31.6228	0.664467		31.6228	0.698931		31.6228	0.751197		31.6228	0.794333		31.6228	0.821721
				35.4813	0.709262		35.4813	0.749882		35.4813	0.808224		35.4813	0.844565		35.4813	0.88679
				39.8107	0.761033		39.8107	0.810651		39.8107	0.873697		39.8107	0.920433		39.8107	0.963709
				44.6684	0.820236		44.6684	0.882087		44.6684	0.934456		44.6684	0.990125		44.6684	1.05337
				50.1187	0.889016		50.1187	0.939782		50.1187	1.01305		50.1187	1.07675		50.1187	1.1325
				56.2341	0.962439		56.2341	1.01976		56.2341	1.08233		56.2341	1.16473		56.2341	1.22247
				63.0957	1.03676		63.0957	1.10215		63.0957	1.17936		63.0957	1.25958		63.0957	1.31688
				70.7946	1.13552		70.7946	1.19481		70.7946	1.27632		70.7946	1.35997		70.7946	1.40956
				79.4328	1.2227		79.4328	1.29382		79.4328	1.39102		79.4328	1.47914		79.4328	1.53728
				89.1251	1.32782		89.1251	1.39194		89.1251	1.50182		89.1251	1.60127		89.1251	1.64599
				100	1.44046		100	1.50963		100	1.61193		100	1.7253		100	1.78498
				112.202	1.56794		112.202	1.635		112.202	1.7301		112.202	1.8644		112.202	1.92576
				125.893	1.6914		125.893	1.74174		125.893	1.85171		125.893	2.0068		125.893	2.10231
				141.254	1.80723		141.254	1.88509		141.254	2.01928		141.254	2.1466		141.254	2.24532
				158.489	1.99433		158.489	2.06266		158.489	2.21484		158.489	2.33207		158.489	2.41325
				177.828	2.14647		177.828	2.22234		177.828	2.39128		177.828	2.53193		177.828	2.60549
				199.526	2.2736		199.526	2.35317		199.526	2.58563		199.526	2.71158		199.526	2.88905
				223.872	2.47971		223.872	2.57992		223.872	2.83659		223.872	2.9473		223.872	3.13919
				251.189	2.629		251.189	2.7415		251.189	3.12322		251.189	3.21164		251.189	3.37425
				281.838	2.94638		281.838	2.94226		281.838	3.3113		281.838	3.33118		281.838	3.8245
				316.228	3.14504		316.228	3.14136		316.228	3.6103		316.228	3.71338		316.228	4.02751
				354.813	3.44794		354.813	3.50214		354.813	3.83964		354.813	3.9518		354.813	4.22605
				398.107	3.65771		398.107	3.77997		398.107	4.18414		398.107	4.20438		398.107	4.65087
				446.684	3.83919		446.684	4.17466		446.684	4.74265		446.684	4.58321		446.684	4.90616
				501.187	4.37303		501.187	4.41795		501.187	4.74945		501.187	4.65412		501.187	5.57216
				562.341	4.67748		562.341	4.69384		562.341	5.04095		562.341	5.11888		562.341	5.95805
				630.957	5.23681		630.957	5.00235		630.957	6.9631		630.957	5.15408		794.328	6.5255
				707.946	5.27533		707.946	5.39802		707.946	5.39169		707.946	6.83535		891.251	5.56196
				794.328	5.95321		794.328	5.65021		794.328	5.5149		1000	7.75534		1000	6.07972
				891.251	6.64132		891.251	6.03405		891.251	7.1608

## Sheet: Fig E1(b)
DEER Data				n3D.w = 75 ppm.nm			n3D.w = 80 ppm.nm			n3D.w = 85 ppm.nm			n3D.w = 90 ppm.nm			n3D.w = 95 ppm.nm
Time (us)	- log C(t)	Err[-log C(t)]		Time (us)	- log C(t)		Time (us)	- log C(t)		Time (us)	- log C(t)		Time (us)	- log C(t)		Time (us)	- log C(t)
0.21	0.129624	0.030805		0.1	0.0626625		0.1	0.0672664		0.1	0.0700007		0.1	0.0773533		0.1	0.0808036
0.308	0.179732	0.0326662		0.112202	0.0681248		0.112202	0.0738448		0.112202	0.0767361		0.112202	0.0846163		0.112202	0.0895994
0.446	0.260103	0.0356645		0.125893	0.0751628		0.125893	0.0816504		0.125893	0.0846483		0.125893	0.0936729		0.125893	0.0974615
0.6	0.32084	0.0384133		0.141254	0.0828506		0.141254	0.0889798		0.141254	0.0947344		0.141254	0.101819		0.141254	0.107019
0.7	0.333378	0.0389694		0.158489	0.0933265		0.158489	0.0986894		0.158489	0.105985		0.158489	0.111765		0.158489	0.120008
1	0.42671	0.0435759		0.177828	0.10301		0.177828	0.108383		0.177828	0.116556		0.177828	0.122608		0.177828	0.132151
1.5	0.504094	0.0482225		0.199526	0.112322		0.199526	0.119167		0.199526	0.127418		0.199526	0.134375		0.199526	0.144322
1.8	0.628611	0.0552748		0.223872	0.122365		0.223872	0.129858		0.223872	0.137959		0.223872	0.147922		0.223872	0.155851
2.4	0.732906	0.0628379		0.251189	0.135933		0.251189	0.142476		0.251189	0.153475		0.251189	0.163654		0.251189	0.17052
3.6	0.87634	0.0756152		0.281838	0.1509		0.281838	0.155894		0.281838	0.166432		0.281838	0.180202		0.281838	0.18661
6	0.823796	0.0769022		0.316228	0.164842		0.316228	0.172632		0.316228	0.185298		0.316228	0.199907		0.316228	0.204311
7.2	1.05595	0.100133		0.354813	0.178739		0.354813	0.187933		0.354813	0.203299		0.354813	0.21796		0.354813	0.224805
9	1.09186	0.108192		0.398107	0.19552		0.398107	0.205698		0.398107	0.224518		0.398107	0.237069		0.398107	0.245308
12	0.915904	0.0970552		0.446684	0.21082		0.446684	0.225306		0.446684	0.246805		0.446684	0.257272		0.446684	0.267744
16	1.06298	0.121646		0.501187	0.229618		0.501187	0.247938		0.501187	0.269101		0.501187	0.283653		0.501187	0.291652
19.2	1.11948	0.13685		0.562341	0.251377		0.562341	0.27205		0.562341	0.291797		0.562341	0.307801		0.562341	0.320558
28.8	1.37017	0.204403		0.630957	0.274011		0.630957	0.294355		0.630957	0.318848		0.630957	0.334163		0.630957	0.351282
38.4	1.55622	0.280265		0.707946	0.29984		0.707946	0.32251		0.707946	0.344622		0.707946	0.365574		0.707946	0.379296
57.6	1.2299	0.250658		0.794328	0.325238		0.794328	0.351979		0.794328	0.370179		0.794328	0.398912		0.794328	0.41047
96	2.43857	1.16395		0.891251	0.355446		0.891251	0.384513		0.891251	0.403098		0.891251	0.429286		0.891251	0.447447
134.4	3.52991	4.45856		1	0.385253		1	0.413316		1	0.439643		1	0.460451		1	0.484488
153.6	1.86264	0.935564		1.12202	0.414047		1.12202	0.44517		1.12202	0.470722		1.12202	0.497279		1.12202	0.525641
192	2.02645	1.3188		1.25893	0.447414		1.25893	0.482428		1.25893	0.511279		1.25893	0.545434		1.25893	0.567208
259.2	0.58228	0.402442		1.41254	0.486298		1.41254	0.519167		1.41254	0.553855		1.41254	0.592316		1.41254	0.615317
297.6	3.34305	7.22625		1.58489	0.521128		1.58489	0.557584		1.58489	0.594623		1.58489	0.642454		1.58489	0.665675
336	1.93559	1.98719		1.77828	0.566075		1.77828	0.603632		1.77828	0.638334		1.77828	0.691065		1.77828	0.719881
412.8	1.05599	1.00596		1.99526	0.606686		1.99526	0.644588		1.99526	0.693587		1.99526	0.745876		1.99526	0.771062
451.2	1.26062	1.34952		2.23872	0.647399		2.23872	0.700728		2.23872	0.743127		2.23872	0.805718		2.23872	0.834016
				2.51189	0.706077		2.51189	0.753148		2.51189	0.817856		2.51189	0.868867		2.51189	0.905407
				2.81838	0.762935		2.81838	0.825107		2.81838	0.894669		2.81838	0.938179		2.81838	0.966949
				3.16228	0.826587		3.16228	0.887515		3.16228	0.960262		3.16228	1.00924		3.16228	1.04105
				3.54813	0.885109		3.54813	0.963818		3.54813	1.02686		3.54813	1.0825		3.54813	1.13273
				3.98107	0.968481		3.98107	1.02741		3.98107	1.11751		3.98107	1.16691		3.98107	1.22302
				4.46684	1.04832		4.46684	1.11897		4.46684	1.19772		4.46684	1.26455		4.46684	1.31622
				5.01187	1.1319		5.01187	1.21841		5.01187	1.28774		5.01187	1.38085		5.01187	1.43948
				5.62341	1.22082		5.62341	1.32038		5.62341	1.39781		5.62341	1.48961		5.62341	1.55932
				6.30957	1.32033		6.30957	1.41202		6.30957	1.51023		6.30957	1.5961		6.30957	1.66859
				7.07946	1.43905		7.07946	1.53894		7.07946	1.60785		7.07946	1.72687		7.07946	1.79571
				7.94328	1.54456		7.94328	1.66764		7.94328	1.75157		7.94328	1.8451		7.94328	1.94211
				8.91251	1.66259		8.91251	1.78122		8.91251	1.90281		8.91251	1.99689		8.91251	2.09774
				10	1.78853		10	1.93039		10	2.05816		10	2.15405		10	2.2865
				11.2202	1.9384		11.2202	2.06148		11.2202	2.19782		11.2202	2.32444		11.2202	2.48754
				12.5893	2.0696		12.5893	2.20118		12.5893	2.37975		12.5893	2.50493		12.5893	2.64196
				14.1254	2.22985		14.1254	2.37007		14.1254	2.57186		14.1254	2.6923		14.1254	2.95106
				15.8489	2.4243		15.8489	2.56053		15.8489	2.73908		15.8489	2.85184		15.8489	3.1457
				17.7828	2.616		17.7828	2.76956		17.7828	2.98675		17.7828	3.07341		17.7828	3.33781
				19.9526	2.84843		19.9526	3.01287		19.9526	3.31018		19.9526	3.34424		19.9526	3.6703
				22.3872	3.02178		22.3872	3.31599		22.3872	3.63433		22.3872	3.61386		22.3872	3.87923
				25.1189	3.28842		25.1189	3.55632		25.1189	3.9401		25.1189	3.81061		25.1189	4.09893
				28.1838	3.54962		28.1838	3.79121		28.1838	4.15245		28.1838	4.18535		28.1838	4.46789
				31.6228	3.81802		31.6228	4.13101		31.6228	4.64901		31.6228	4.85686		31.6228	4.81901
				35.4813	4.13466		35.4813	4.36473		35.4813	5.16727		35.4813	5.09471		35.4813	5.12048
				39.8107	4.30254		39.8107	4.60012		39.8107	4.85323		39.8107	4.96474		39.8107	5.54488
				44.6684	4.88229		44.6684	5.21654		44.6684	5.10479		44.6684	5.72197		50.1187	8.81305
				50.1187	5.38929		50.1187	5.16285		50.1187	6.29583		50.1187	6.13569		56.2341	6.43513
				56.2341	5.42876		56.2341	6.67092		56.2341	6.38363		56.2341	6.37516		100	8.21916
				63.0957	6.05535		63.0957	7.20073		63.0957	6.72861		70.7946	10.1635		112.202	8.39289
				70.7946	6.57673		70.7946	6.38162		70.7946	5.53229		79.4328	6.44849		251.189	6.0125
				125.893	6.24408		100	6.62655		79.4328	6.80295		89.1251	5.76497		281.838	6.06852
				354.813	12.3263		125.893	6.43754		112.202	6.34681		141.254	6.15981		316.228	5.47947
				446.684	8.00509		141.254	7.76529		199.526	7.45947		158.489	7.87575		398.107	5.55759
				562.341	6.51481		158.489	6.16605		223.872	7.3351		177.828	6.28323		446.684	6.54864
				707.946	5.71071		177.828	6.9875		251.189	6.12899		223.872	7.41195		501.187	6.77061
							199.526	6.3601		281.838	6.50616		316.228	7.01673		794.328	8.11878
							251.189	7.42225		316.228	5.90157		354.813	6.13492		1000	7.09854
							316.228	6.33407		354.813	7.37919		501.187	7.86391
							398.107	7.29928		707.946	7.10255		562.341	6.4142
							501.187	6.38142		794.328	7.10295		707.946	6.50611
							562.341	7.39747		891.251	6.25609		1000	6.93027
							630.957	6.93339
							891.251	6.20614

## Sheet: Fig E1(c)
XY8 Data				w = 2.0 nm			w = 4.0 nm			w = 8.0 nm			Interpolation
Time (us)	- log C(t)	Err[-log C(t)]		Time (us)	- log C(t)		Time (us)	- log C(t)		Time (us)	- log C(t)		Time (us)	- log C(t)
2.208	0.145935	0.0170823		0.1	0.0166709		0.1	0.0127857		0.1	0.00813748		1	0.0771374
4.416	0.200351	0.0180377		0.112202	0.0176469		0.112202	0.0139584		0.112202	0.00890185		1.25893	0.0898863
6.624	0.249482	0.0189436		0.125893	0.0195699		0.125893	0.0155865		0.125893	0.00982094		1.58489	0.104727
8.832	0.316225	0.0202644		0.141254	0.0212595		0.141254	0.0173794		0.141254	0.0108889		1.99526	0.121997
17.664	0.475058	0.0237719		0.158489	0.0226057		0.158489	0.018732		0.158489	0.0118487		2.51189	0.142084
26.496	0.656831	0.0285144		0.177828	0.0238752		0.177828	0.0202139		0.177828	0.0130646		3.16228	0.16543
35.328	0.768066	0.0318619		0.199526	0.0261481		0.199526	0.0219156		0.199526	0.0145906		3.98107	0.192546
44.16	0.959148	0.0385705		0.223872	0.0275234		0.223872	0.0241821		0.223872	0.0158864		5.01187	0.224008
52.992	0.993183	0.0398653		0.251189	0.0297982		0.251189	0.0262444		0.251189	0.0178346		6.30957	0.260467
61.824	1.17158	0.0476433		0.281838	0.0324983		0.281838	0.0282021		0.281838	0.0191463		7.94328	0.302653
70.656	1.13828	0.0460952		0.316228	0.0348222		0.316228	0.0307142		0.316228	0.0209989		10	0.351372
79.488	1.24173	0.0511208		0.354813	0.0383106		0.354813	0.0331517		0.354813	0.0238941		12.5893	0.4075
88.32	1.24749	0.0514202		0.398107	0.0406495		0.398107	0.0358599		0.398107	0.0264758		15.8489	0.471975
97.152	1.31932	0.0552601		0.446684	0.0442966		0.446684	0.0393406		0.446684	0.0287268		19.9526	0.545768
105.984	1.40415	0.060102		0.501187	0.0476636		0.501187	0.0426515		0.501187	0.0327023		25.1189	0.62985
114.816	1.55175	0.069601		0.562341	0.051749		0.562341	0.046581		0.562341	0.0364898		31.6228	0.72514
123.648	1.49861	0.0660306		0.630957	0.0543338		0.630957	0.0519725		0.630957	0.0396692		39.8107	0.832432
132.48	1.55832	0.070072		0.707946	0.0578652		0.707946	0.0567224		0.707946	0.0443077		50.1187	0.952313
141.312	1.75844	0.0856537		0.794328	0.0633428		0.794328	0.0619277		0.794328	0.0484379		63.0957	1.08508
150.144	1.66522	0.0779878		0.891251	0.0692894		0.891251	0.0666196		0.891251	0.0520136		79.4328	1.23065
158.976	1.67422	0.0785849		1	0.0736799		1	0.0721627		1	0.0583841		100	1.38856
167.808	1.784	0.0876733		1.12202	0.0788102		1.12202	0.0783187		1.12202	0.064396		125.893	1.55802
176.64	1.73732	0.0837711		1.25893	0.0850563		1.25893	0.0852847		1.25893	0.0713399		158.489	1.73808
185.472	1.79375	0.0885009		1.41254	0.0929179		1.41254	0.0922035		1.41254	0.0794463
194.304	1.84648	0.093092		1.58489	0.0977161		1.58489	0.0990004		1.58489	0.0875271
203.136	2.00268	0.108801		1.77828	0.105573		1.77828	0.107779		1.77828	0.0954081
211.968	2.15527	0.126731		1.99526	0.116686		1.99526	0.116876		1.99526	0.105544
220.8	2.04241	0.113254		2.23872	0.124182		2.23872	0.125728		2.23872	0.115144
				2.51189	0.133862		2.51189	0.136503		2.51189	0.127067
				2.81838	0.141976		2.81838	0.146667		2.81838	0.135743
				3.16228	0.153826		3.16228	0.157714		3.16228	0.147607
				3.54813	0.167345		3.54813	0.171776		3.54813	0.160541
				3.98107	0.182278		3.98107	0.186922		3.98107	0.177518
				4.46684	0.197975		4.46684	0.202061		4.46684	0.192162
				5.01187	0.214972		5.01187	0.218348		5.01187	0.207016
				5.62341	0.231454		5.62341	0.232947		5.62341	0.224612
				6.30957	0.250158		6.30957	0.25008		6.30957	0.242833
				7.07946	0.27186		7.07946	0.272718		7.07946	0.264026
				7.94328	0.291931		7.94328	0.294693		7.94328	0.286383
				8.91251	0.320445		8.91251	0.32219		8.91251	0.312851
				10	0.344732		10	0.346969		10	0.337829
				11.2202	0.372803		11.2202	0.375549		11.2202	0.366897
				12.5893	0.402701		12.5893	0.406214		12.5893	0.398347
				14.1254	0.433963		14.1254	0.440231		14.1254	0.43368
				15.8489	0.469461		15.8489	0.470385		15.8489	0.468317
				17.7828	0.512954		17.7828	0.503891		17.7828	0.503343
				19.9526	0.547314		19.9526	0.546845		19.9526	0.53988
				22.3872	0.588465		22.3872	0.593792		22.3872	0.588814
				25.1189	0.635958		25.1189	0.641813		25.1189	0.629374
				28.1838	0.683993		28.1838	0.694852		28.1838	0.679124
				31.6228	0.741313		31.6228	0.751197		31.6228	0.737231
				35.4813	0.80474		35.4813	0.808224		35.4813	0.79193
				39.8107	0.866099		39.8107	0.873697		39.8107	0.860634
				44.6684	0.942387		44.6684	0.934456		44.6684	0.928709
				50.1187	1.02189		50.1187	1.01305		50.1187	0.992467
				56.2341	1.09248		56.2341	1.08233		56.2341	1.06507
				63.0957	1.18032		63.0957	1.17936		63.0957	1.15459
				70.7946	1.28766		70.7946	1.27632		70.7946	1.24237
				79.4328	1.37426		79.4328	1.39102		79.4328	1.34309
				89.1251	1.49925		89.1251	1.50182		89.1251	1.46161
				100	1.63183		100	1.61193		100	1.55854
				112.202	1.77234		112.202	1.7301		112.202	1.69792
				125.893	1.88258		125.893	1.85171		125.893	1.81368
				141.254	2.05693		141.254	2.01928		141.254	1.95539
				158.489	2.22285		158.489	2.21484		158.489	2.11692
				177.828	2.38094		177.828	2.39128		177.828	2.27593
				199.526	2.59318		199.526	2.58563		199.526	2.50476
				223.872	2.75448		223.872	2.83659		223.872	2.65733
				251.189	2.98155		251.189	3.12322		251.189	2.88048
				281.838	3.2075		281.838	3.3113		281.838	3.12848
				316.228	3.51262		316.228	3.6103		316.228	3.41074
				354.813	3.77938		354.813	3.83964		354.813	3.68905
				398.107	4.06438		398.107	4.18414		398.107	4.00928
				446.684	4.31424		446.684	4.74265		446.684	4.27884
				501.187	4.66942		501.187	4.74945		501.187	4.76994
				562.341	5.04526		562.341	5.04095		562.341	4.97643
				630.957	5.47319		630.957	6.9631		630.957	4.84619
				707.946	5.53576		707.946	5.39169		707.946	5.29733
				891.251	7.45286		794.328	5.5149		794.328	7.29854
				1000	9.92105		891.251	7.1608

## Sheet: Fig E1(d)
DEER Data				w = 2.0 nm			w = 4.0 nm			w = 6.0 nm			w = 8.0 nm
Time (us)	- log C(t)	Err[-log C(t)]		Time (us)	- log C(t)		Time (us)	- log C(t)		Time (us)	- log C(t)		Time (us)	- log C(t)
0.21	0.129624	0.030805		0.1	0.0919513		0.1	0.0700007		0.1	0.0567583		0.1	0.0427948
0.308	0.179732	0.0326662		0.112202	0.100616		0.112202	0.0767361		0.112202	0.0626465		0.112202	0.0473094
0.446	0.260103	0.0356645		0.125893	0.109753		0.125893	0.0846483		0.125893	0.06949		0.125893	0.0526783
0.6	0.32084	0.0384133		0.141254	0.119506		0.141254	0.0947344		0.141254	0.0779237		0.141254	0.0577783
0.7	0.333378	0.0389694		0.158489	0.129434		0.158489	0.105985		0.158489	0.0854371		0.158489	0.0642468
1	0.42671	0.0435759		0.177828	0.137906		0.177828	0.116556		0.177828	0.0953647		0.177828	0.0716052
1.5	0.504094	0.0482225		0.199526	0.147682		0.199526	0.127418		0.199526	0.104167		0.199526	0.0789205
1.8	0.628611	0.0552748		0.223872	0.161656		0.223872	0.137959		0.223872	0.114957		0.223872	0.0889897
2.4	0.732906	0.0628379		0.251189	0.174449		0.251189	0.153475		0.251189	0.127756		0.251189	0.100919
3.6	0.87634	0.0756152		0.281838	0.188596		0.281838	0.166432		0.281838	0.14099		0.281838	0.11169
6	0.823796	0.0769022		0.316228	0.207187		0.316228	0.185298		0.316228	0.154602		0.316228	0.125037
7.2	1.05595	0.100133		0.354813	0.221464		0.354813	0.203299		0.354813	0.171853		0.354813	0.138859
9	1.09186	0.108192		0.398107	0.241382		0.398107	0.224518		0.398107	0.190785		0.398107	0.155053
12	0.915904	0.0970552		0.446684	0.258384		0.446684	0.246805		0.446684	0.209027		0.446684	0.17391
16	1.06298	0.121646		0.501187	0.280927		0.501187	0.269101		0.501187	0.231111		0.501187	0.192308
19.2	1.11948	0.13685		0.562341	0.299553		0.562341	0.291797		0.562341	0.253922		0.562341	0.211002
28.8	1.37017	0.204403		0.630957	0.319963		0.630957	0.318848		0.630957	0.277862		0.630957	0.23407
38.4	1.55622	0.280265		0.707946	0.348686		0.707946	0.344622		0.707946	0.304892		0.707946	0.258411
57.6	1.2299	0.250658		0.794328	0.375838		0.794328	0.370179		0.794328	0.333234		0.794328	0.286857
96	2.43857	1.16395		0.891251	0.404006		0.891251	0.403098		0.891251	0.364879		0.891251	0.319464
134.4	3.52991	4.45856		1	0.439171		1	0.439643		1	0.395886		1	0.349974
153.6	1.86264	0.935564		1.12202	0.473147		1.12202	0.470722		1.12202	0.43628		1.12202	0.385964
192	2.02645	1.3188		1.25893	0.50915		1.25893	0.511279		1.25893	0.48058		1.25893	0.425947
259.2	0.58228	0.402442		1.41254	0.554147		1.41254	0.553855		1.41254	0.524348		1.41254	0.46786
297.6	3.34305	7.22625		1.58489	0.59362		1.58489	0.594623		1.58489	0.569535		1.58489	0.518794
336	1.93559	1.98719		1.77828	0.635612		1.77828	0.638334		1.77828	0.624155		1.77828	0.561333
412.8	1.05599	1.00596		1.99526	0.688152		1.99526	0.693587		1.99526	0.684582		1.99526	0.613847
451.2	1.26062	1.34952		2.23872	0.745912		2.23872	0.743127		2.23872	0.733832		2.23872	0.672965
				2.51189	0.808862		2.51189	0.817856		2.51189	0.801975		2.51189	0.741684
				2.81838	0.873972		2.81838	0.894669		2.81838	0.868626		2.81838	0.810234
				3.16228	0.953356		3.16228	0.960262		3.16228	0.948714		3.16228	0.886948
				3.54813	1.02129		3.54813	1.02686		3.54813	1.0288		3.54813	0.967824
				3.98107	1.10022		3.98107	1.11751		3.98107	1.10983		3.98107	1.05249
				4.46684	1.19089		4.46684	1.19772		4.46684	1.19557		4.46684	1.15218
				5.01187	1.29264		5.01187	1.28774		5.01187	1.29611		5.01187	1.25472
				5.62341	1.39205		5.62341	1.39781		5.62341	1.39637		5.62341	1.3685
				6.30957	1.50435		6.30957	1.51023		6.30957	1.51467		6.30957	1.48335
				7.07946	1.6202		7.07946	1.60785		7.07946	1.63049		7.07946	1.626
				7.94328	1.78081		7.94328	1.75157		7.94328	1.75719		7.94328	1.75552
				8.91251	1.89513		8.91251	1.90281		8.91251	1.88987		8.91251	1.90009
				10	2.05987		10	2.05816		10	2.04736		10	2.06227
				11.2202	2.19581		11.2202	2.19782		11.2202	2.20278		11.2202	2.22533
				12.5893	2.38115		12.5893	2.37975		12.5893	2.36153		12.5893	2.39685
				14.1254	2.58409		14.1254	2.57186		14.1254	2.5864		14.1254	2.60874
				15.8489	2.78733		15.8489	2.73908		15.8489	2.82496		15.8489	2.80438
				17.7828	3.00781		17.7828	2.98675		17.7828	3.07331		17.7828	3.02542
				19.9526	3.32091		19.9526	3.31018		19.9526	3.35565		19.9526	3.23608
				22.3872	3.50506		22.3872	3.63433		22.3872	3.46362		22.3872	3.57448
				25.1189	3.75547		25.1189	3.9401		25.1189	3.69334		25.1189	3.83799
				28.1838	4.33209		28.1838	4.15245		28.1838	4.0523		28.1838	4.10695
				31.6228	4.3644		31.6228	4.64901		31.6228	4.49131		31.6228	4.3636
				35.4813	4.65326		35.4813	5.16727		35.4813	4.72856		35.4813	4.74819
				39.8107	5.2208		39.8107	4.85323		39.8107	5.10595		39.8107	5.26308
				44.6684	5.07337		44.6684	5.10479		44.6684	5.69959		44.6684	5.49537
				50.1187	5.96151		50.1187	6.29583		50.1187	5.67958		50.1187	7.36961
				56.2341	5.56888		56.2341	6.38363		70.7946	8.23309		56.2341	5.48541
				63.0957	7.30441		63.0957	6.72861		125.893	6.42156		63.0957	5.96614
				70.7946	7.63929		70.7946	5.53229		177.828	7.85012		70.7946	6.25515
				79.4328	7.68364		79.4328	6.80295		199.526	6.07058		89.1251	6.48713
				100	6.59231		112.202	6.34681		223.872	9.02302		100	6.8116
				158.489	5.92048		199.526	7.45947		281.838	6.26475		141.254	5.72387
				177.828	6.43802		223.872	7.3351		354.813	10.5429		223.872	5.86277
				223.872	6.28701		251.189	6.12899		398.107	6.32737		281.838	7.12669
				316.228	6.62647		281.838	6.50616		446.684	7.44935		316.228	8.06368
				446.684	6.03885		316.228	5.90157		501.187	7.59453		501.187	10.5003
				501.187	6.32532		354.813	7.37919		562.341	7.17946		630.957	7.47342
				794.328	6.34604		707.946	7.10255		794.328	6.26041		707.946	7.13214
				891.251	5.73298		794.328	7.10295					794.328	6.57699
							891.251	6.25609					891.251	5.62803
