# Supplementary material for: Probing many-body dynamics in a two-dimensional dipolar spin ensemble
Source: Nat Phys. 2023 Mar 16;19(6):836–44. doi: 10.1038/s41567-023-01944-5 (PMC10264245; doi:10.1038/s41567-023-01944-5)
Supplement: Source Data Extended Data Fig. 2 — Source data. [file 41567_2023_1944_MOESM7_ESM.xlsx]

## Sheet: Fig E2
Frequency (GHz)	Contrast (a.u.)	Err(Contrast) (a.u.)
0.9	1.03121	0.0329194
0.902	0.964186	0.0329389
0.904	1.03488	0.032983
0.906	0.983778	0.032988
0.908	1.04572	0.0330024
0.91	1.00582	0.0330227
0.912	0.958498	0.0330399
0.914	0.944825	0.0330537
0.916	0.997352	0.0330908
0.918	0.967471	0.0331169
0.92	1.00057	0.0326662
0.922	0.980087	0.0326688
0.924	0.988024	0.0326428
0.926	0.963462	0.0325224
0.928	0.996926	0.0325333
0.93	0.954806	0.0325026
0.931	0.953415	0.032504
0.932	1.01894	0.0325439
0.933	0.954729	0.032584
0.934	1.04144	0.0325889
0.935	0.962402	0.0325401
0.936	0.921588	0.0326064
0.937	1.00803	0.0326241
0.938	0.922936	0.0326636
0.939	0.999949	0.0326905
0.94	0.945901	0.0327236
0.941	0.882761	0.0327484
0.942	0.930182	0.0327372
0.943	0.878554	0.0327986
0.944	0.910999	0.0328315
0.945	0.901794	0.0327958
0.946	0.851155	0.0328201
0.947	0.891495	0.0328539
0.948	0.863285	0.0328731
0.949	0.802094	0.0328962
0.95	0.752738	0.0329337
0.951	0.688308	0.0329278
0.952	0.701186	0.0329311
0.953	0.626047	0.0329589
0.954	0.632248	0.0329634
0.955	0.674979	0.0329919
0.956	0.664506	0.0329678
0.957	0.78789	0.0330241
0.958	0.833513	0.0330049
0.959	0.89142	0.0330249
0.96	0.879402	0.0330108
0.961	0.907405	0.0330328
0.962	0.939728	0.0329931
0.963	0.962321	0.0330183
0.964	0.925726	0.0330254
0.965	0.985551	0.0329605
0.966	1.00268	0.0330272
0.967	0.960947	0.0330488
0.968	0.996134	0.0330847
0.969	1.00145	0.0330424
0.97	1.00981	0.0331056
0.972	1.01921	0.0330627
0.974	1.00381	0.0329817
0.976	0.965694	0.0330431
0.978	1.02778	0.0329899
0.98	0.984703	0.0325739
0.982	1.02444	0.0325783
0.984	1.03298	0.0325532
0.986	0.982774	0.0325393
0.988	0.974587	0.0325641
0.99	1.00039	0.0325572
0.992	0.963812	0.0325849
0.994	0.988707	0.0325772
0.996	1.02399	0.0325022
0.998	0.956163	0.032565
1	1.0061	0.0326425
1.002	0.988247	0.0325747
1.004	0.957394	0.0325869
1.006	0.96067	0.0326015
1.008	0.983723	0.0325925
1.01	0.982588	0.0326558
1.012	0.997059	0.0326487
1.014	1.00916	0.0326568
1.016	0.96727	0.0327061
1.018	1.02722	0.0326715
1.02	1.0076	0.032659
1.02098	0.975377	0.0326527
1.02196	0.920508	0.0326844
1.02294	0.95317	0.0326417
1.02392	0.962453	0.0326414
1.0249	0.937047	0.0326631
1.02588	0.904609	0.0326409
1.02686	0.924979	0.0326822
1.02784	0.940811	0.0326718
1.02882	0.871969	0.0326677
1.0298	0.82933	0.0327051
1.03078	0.789847	0.0326902
1.03176	0.756593	0.0327068
1.03274	0.653596	0.0326942
1.03372	0.578009	0.0327004
1.0347	0.643141	0.0327445
1.03568	0.685146	0.0327617
1.03666	0.742486	0.0327915
1.03764	0.840806	0.0327597
1.03862	0.911012	0.0327757
1.0396	0.908601	0.0327852
1.04058	0.916013	0.0327451
1.04156	0.952943	0.0327725
1.04254	0.941318	0.0327883
1.04352	0.954155	0.032805
1.0445	0.905764	0.0328216
1.04548	0.984307	0.0328526
1.04646	0.980837	0.0327961
1.04744	0.958785	0.0327812
1.04842	0.97321	0.0328048
1.0494	0.97873	0.0324114
1.05038	0.961053	0.03248
1.05136	0.940214	0.0324816
1.05234	0.985965	0.0324323
1.05332	0.967248	0.032427
1.0543	1.01851	0.0324492
1.05528	0.968237	0.0324313
1.05626	0.983847	0.0324376
1.05724	0.905559	0.032351
1.05822	0.945646	0.0324044
1.0592	0.872115	0.0323839
1.06018	0.843874	0.0323734
1.06116	0.812321	0.0323419
1.06214	0.886193	0.0323659
1.06312	0.902209	0.0323715
1.0641	0.852481	0.0323683
1.06508	0.9507	0.0324186
1.06606	0.94863	0.0323356
1.06704	1.02814	0.0324057
1.06802	0.997444	0.0325096
1.069	0.976095	0.0325496
1.07	0.955406	0.0326199
1.072	0.992399	0.0326216
1.074	1.05466	0.0326733
1.076	1.04099	0.032763
1.078	1.05063	0.0327588
1.08	0.987812	0.0327678
1.082	1.02133	0.0327996
1.084	1.03162	0.0327945
1.086	1.01007	0.032769
1.088	1.05075	0.0328211
1.09	1.0037	0.0328314
1.092	1.02881	0.0328473
1.094	0.997428	0.0328468
1.096	1.04336	0.032868
1.098	1.01445	0.0328117
1.1	1.03998	0.0328374
​	​
