# Supplementary material for: Probing many-body dynamics in a two-dimensional dipolar spin ensemble
Source: Nat Phys. 2023 Mar 16;19(6):836–44. doi: 10.1038/s41567-023-01944-5 (PMC10264245; doi:10.1038/s41567-023-01944-5)
Supplement: Source Data Extended Data Fig. 3 — Source data. [file 41567_2023_1944_MOESM8_ESM.xlsx]

## Sheet: Fig E3
DROID-60 tau_p = 100 ns				Seq H tau_p = 100 ns				Seq H tau_p = 200 ns				Seq H tau_p = 300 ns				Seq G tau_p = 100 ns				Cory tau_p = 100 ns				XY8 tau_p = 100 ns
Time (us)	C(t)	Err[C(t)]		Time (us)	C(t)	Err[C(t)]		Time (us)	C(t)	Err[C(t)]		Time (us)	C(t)	Err[C(t)]		Time (us)	C(t)	Err[C(t)]		Time (us)	C(t)	Err[C(t)]		Time (us)	C(t)	Err[C(t)]
0	1	0.0156904		0	1	0.0202384		0	1	0.0134432		0	1	0.0126442		0	1	0.0142087		0	1	0.0158839		0	1	0.0174081
26.112	0.501201	0.0155993		11.328	0.869377	0.0203072		10.464	0.858907	0.0134855		15.264	0.731898	0.0126699		2.688	0.775664	0.0142264		7.776	0.59025	0.01592		4.96	0.773413	0.0174866
52.224	0.1449	0.0155285		22.656	0.779681	0.0203439		20.928	0.786975	0.0134996		30.528	0.623625	0.0126693		5.376	0.524004	0.0142394		15.552	0.448563	0.0159269		9.92	0.705232	0.0174589
78.336	-0.233039	0.0154769		33.984	0.722871	0.0203256		31.392	0.684716	0.0134746		45.792	0.555058	0.012663		8.064	0.432711	0.0142029		23.328	0.429333	0.0159056		14.88	0.634967	0.0174394
104.448	-0.346684	0.0154695		45.312	0.662258	0.0202928		41.856	0.60568	0.0134522		76.32	0.429723	0.0126361		13.44	0.433675	0.0141937		31.104	0.38656	0.0158868		19.84	0.580071	0.017436
130.56	-0.234341	0.0154609		56.64	0.655073	0.0202782		52.32	0.56708	0.0134562		106.848	0.377306	0.0126127		18.816	0.339683	0.0141934		38.88	0.367577	0.0158721		39.68	0.452966	0.017445
156.672	0.036909	0.0154683		84.96	0.595253	0.0202443		78.48	0.479921	0.01343		137.376	0.334037	0.0126171		24.192	0.341183	0.0142152		46.656	0.341418	0.0158702		59.52	0.359966	0.017448
182.784	0.273907	0.0154565		113.28	0.522393	0.0202401		104.64	0.466613	0.0134276		167.904	0.297061	0.0126338		29.568	0.266667	0.0142211		62.208	0.307209	0.0158527		79.36	0.28614	0.0173863
208.896	0.363189	0.0154545		141.6	0.470982	0.020234		130.8	0.416477	0.0134071		198.432	0.247682	0.0126453		34.944	0.268545	0.0142268		77.76	0.300203	0.0158609		99.2	0.220773	0.017393
235.008	0.235058	0.0154234		169.92	0.460173	0.020274		156.96	0.373202	0.0133907		228.96	0.237698	0.0126635		40.32	0.211889	0.0142121		93.312	0.275054	0.0158703		148.8	0.169673	0.0174212
261.12	0.0429783	0.0154148		226.56	0.406477	0.0202347		209.28	0.343362	0.0133828		305.28	0.175156	0.0126481		53.76	0.196674	0.014194		108.864	0.249089	0.015851		198.4	0.0976028	0.0173771
287.232	-0.108967	0.0154172		283.2	0.382831	0.0202301		261.6	0.282465	0.0133588		381.6	0.135267	0.0126172		80.64	0.139156	0.0141967		124.416	0.234564	0.0158232		248	0.0784914	0.0173761
313.344	-0.167798	0.0153986		339.84	0.361923	0.0202325		313.92	0.253273	0.013345		457.92	0.122716	0.0126373		107.52	0.128398	0.0142119		139.968	0.242213	0.0158315		297.6	0.0565237	0.0173949
339.456	-0.0585144	0.0153782		396.48	0.338149	0.0202243		366.24	0.234269	0.0133033		534.24	0.117784	0.0126508		134.4	0.0967682	0.0142134		155.52	0.206809	0.0158487		347.2	0.0626882	0.0174382
365.568	0.0534683	0.0153602		453.12	0.326523	0.0202558		418.56	0.226311	0.0133156		610.56	0.110804	0.0126669		161.28	0.0871078	0.0142239		233.28	0.162852	0.015839		396.8	0.0631957	0.0174769
391.68	0.162353	0.0153397		509.76	0.297187	0.020309		470.88	0.172865	0.0133253		686.88	0.0860946	0.0126648		188.16	0.0981073	0.0142115		311.04	0.147165	0.0158343		496	0.0388796	0.0174635
417.792	0.206576	0.0153268		566.4	0.268012	0.0202577		523.2	0.197713	0.0133065		839.52	0.0829782	0.0126289		215.04	0.091676	0.0142131		388.8	0.11015	0.0157942		595.2	0.0333615	0.0175526
443.904	0.134223	0.0153244		679.68	0.244001	0.0202332		627.84	0.147902	0.0133257		992.16	0.0697002	0.0126411		241.92	0.0595959	0.0142388		466.56	0.0774747	0.0158135		694.4	0.041681	0.0176449
470.016	0.0433118	0.0153156		792.96	0.19341	0.020221		732.48	0.148412	0.0133292		1144.8	0.030353	0.0126413		268.8	0.0797672	0.0142487		544.32	0.0754623	0.0158212		793.6	0.0356822	0.0177392
496.128	-0.0520623	0.0153278		906.24	0.163865	0.0201554		837.12	0.14594	0.0133123										622.08	0.0590435	0.0158415		992	0.0259763	0.0178182
522.24	-0.0979632	0.0153192		1019.52	0.145483	0.0201437		941.76	0.0912011	0.0132914														1190.4	0.0351586	0.0180722
548.352	-0.0811118	0.0153427		1132.8	0.142971	0.0201118		1046.4	0.0936963	0.0132797
574.464	0.0379833	0.015358
600.576	0.115727	0.015371
626.688	0.174105	0.0153652
652.8	0.1178	0.0153352
678.912	0.0395586	0.0153505
705.024	-0.0319332	0.0153678
731.136	-0.0718629	0.0153564
757.248	-0.0593099	0.0153479
783.36	0.0214862	0.0153608
