# Supplementary material for: Probing many-body dynamics in a two-dimensional dipolar spin ensemble
Source: Nat Phys. 2023 Mar 16;19(6):836–44. doi: 10.1038/s41567-023-01944-5 (PMC10264245; doi:10.1038/s41567-023-01944-5)
Supplement: Source Data Extended Data Fig. 4 — Source data. [file 41567_2023_1944_MOESM9_ESM.xlsx]

## Sheet: Fig E4(a)
S1 DEER				S1 Spin echo
Time (us)	- log C(t)	Err[- log C(t)]		Time (us)	- log C(t)	Err[- log C(t)]
0.308	0.305184	0.0356645		0.308	0.0544643	0.0270758
0.446	0.375761	0.0384133		0.446	0.172486	0.0304873
0.6	0.39423	0.0389694		0.6	0.124267	0.0291509
0.7	0.503848	0.0435759		0.7	0.13569	0.0293837
1	0.605066	0.0482225		1	0.256419	0.033234
1.5	0.742561	0.0552748		1.5	0.250272	0.0330253
1.8	0.870771	0.0628379		1.8	0.283326	0.0341253
2.4	1.05654	0.0756152		2.4	0.382106	0.0376249
3.6	1.07584	0.0769022		3.6	0.423066	0.0391495
6	1.33985	0.100133		6	0.506719	0.042474
7.2	1.42007	0.108192		7.2	0.535298	0.0436171
9	1.31106	0.0970552		9	0.709596	0.0520163
12	1.53781	0.121646		12	0.907496	0.0635663
16	1.65224	0.13685		16	1.09153	0.0762859
19.2	2.05521	0.204403		19.2	1.11902	0.0785153
28.8	2.37102	0.280265		28.8	1.36284	0.100266
38.4	2.26089	0.250658		38.4	1.68006	0.137243
				57.6	2.22493	0.236217
				96	2.67324	0.369046
				134.4	2.40271	0.282983
				153.6	2.64618	0.360594
				192	2.65961	0.365114

## Sheet: Fig E4(b)
S1 DEER (noisy surface)				S1 Spin echo (noisy surface)
Time (us)	- log C(t)	Err[- log C(t)]		Time (us)	- log C(t)	Err[- log C(t)]
0.4	0.211522	0.0195561		0.302	0.0416444	0.0137255
0.6	0.320256	0.0217635		0.398	0.0364259	0.0136494
0.8	0.388059	0.0232951		0.525	0.0509097	0.0138518
1	0.477061	0.0254528		0.692	0.0960339	0.0144922
1.202	0.477015	0.0254502		0.912	0.094651	0.0144846
1.445	0.630003	0.0296678		1.202	0.159254	0.0154422
1.738	0.674025	0.0309885		1.585	0.168847	0.0155907
2.089	0.808583	0.0354595		2.089	0.262143	0.0171126
2.512	0.868471	0.0376819		2.754	0.354929	0.0187813
3.02	0.918985	0.0396646		3.631	0.440058	0.0204412
3.631	1.06515	0.0458477		4.786	0.602286	0.0240448
4.365	1.07855	0.0464688		6.31	0.84047	0.0305167
5.248	1.30754	0.0584066		8.318	1.11735	0.0402443
6.31	1.46854	0.0686673		10.965	1.39595	0.0531695
7.586	1.66766	0.0838442		14.454	1.93665	0.0913301
9.12	1.87278	0.102801		19.055	2.6369	0.18389
10.965	2.23778	0.14797		25.119	4.16134	0.843964
13.183	2.2673	0.152632
15.849	2.66704	0.227377
19.055	3.06146	0.337728
22.909	3.78484	0.696443

## Sheet: Fig E4(c)
S2 DEER				S2 Spin echo
Time (us)	- log C(t)	Err[- log C(t)]		Time (us)	- log C(t)	Err[- log C(t)]
0.32	0.13515	0.0109748		0.32	0.0125002	0.00831981
0.36	0.159195	0.0113346		0.36	0.00779427	0.00835542
0.4	0.206769	0.0119028		0.4	0.00311042	0.00861231
0.48	0.304169	0.0125334		0.48	0.0331522	0.00879638
0.56	0.400759	0.0124718		0.56	0.0395935	0.00780913
0.64	0.546029	0.0145322		0.64	0.0674413	0.00869394
0.72	0.620388	0.0156438		0.72	0.0558805	0.00861772
0.88	0.775709	0.0198156		0.88	0.0774581	0.00824023
1.04	0.921019	0.0195783		1.04	0.0926739	0.00861349
1.18	1.00502	0.0197585		1.18	0.106396	0.00865038
1.4	1.3529	0.028721		1.4	0.14693	0.00887894
1.6	1.46886	0.0333036		1.6	0.185432	0.00909927
1.8	1.7127	0.0412644		1.8	0.233288	0.0090867
2.08	1.9226	0.0470457		2.08	0.277383	0.00963927
2.52	2.68936	0.0883704		2.52	0.362905	0.0104503
2.98	2.97704	0.149445		2.98	0.410915	0.0107988
3.32	3.11163	0.171772		3.32	0.466284	0.0107716
3.88	3.29226	0.157537		3.88	0.551497	0.0124226
4.12	3.76328	0.286276		4.12	0.584376	0.0123754
4.78	4.02792	0.388843		4.78	0.656558	0.0126144
5.68	4.02475	0.375998		5.68	0.784119	0.0125375
				6.58	0.942246	0.0159441
				7.48	1.0878	0.020081
				8.38	1.25276	0.0214478
				9.28	1.45706	0.0285007
				10.18	1.60016	0.0290073
				11.08	1.7492	0.035859
				11.98	1.85258	0.0342876
				12.88	2.02622	0.0448058
				13.78	2.25261	0.057035
				14.28	2.45855	0.064163
				14.68	2.46766	0.0663869
				15.08	2.46401	0.0736009
				15.58	2.50498	0.0741956
				15.88	2.75169	0.0778455
				16.48	2.77632	0.0956981
				16.6	2.81964	0.0939404
				16.8	2.89255	0.10661
				17	3.17186	0.144198
				17.36	2.82225	0.0983542
				17.38	2.84871	0.0991081
				17.52	3.19813	0.12182
				17.68	2.92096	0.115716
				17.76	2.99263	0.112543
				17.84	2.87313	0.119655
				17.92	3.17557	0.151048
				18	3.11429	0.144529
				18.04	3.14988	0.127314
				18.08	2.97423	0.128103
