# Supplementary material for: Probing many-body dynamics in a two-dimensional dipolar spin ensemble
Source: Nat Phys. 2023 Mar 16;19(6):836–44. doi: 10.1038/s41567-023-01944-5 (PMC10264245; doi:10.1038/s41567-023-01944-5)
Supplement: Source Data Extended Data Fig. 6 — Source data. [file 41567_2023_1944_MOESM10_ESM.xlsx]

## Sheet: Fig E6
Sample S1						Sample S2
Omega/2pi (MHz)	D=3 :: -log C	D=3 :: C	D=2 :: -log C	D=2 :: C		Omega/2pi (MHz)	D=3 :: -log C	D=3 :: C	D=2 :: -log C	D=2 :: C
3.45	1.99341	2.93745	1.01819	1.29493		0	1.95676	4.22894	22.1107	19.4651
2.43952	1.79566	2.62924	1.02119	1.06207		0.26	1.48437	5.80448	22.4659	17.9026
1.725	2.06448	2.66533	0.888973	0.989454		0.53	1.85561	2.99884	19.9139	15.704
1.21976	1.97774	2.66317	0.866194	0.896063		1.18	1.4853	1.14275	10.7687	8.18078
0.8625	1.59701	2.57322	0.49262	0.651222		2.35	2.11664	1.44531	14.0149	14.7895
0.60988	1.23413	1.63364	0.664342	0.774341		4.69	1.86465	2.72953	59.9021	62.565
0.43125	2.43064	3.52674	0.497969	0.498062
0.215625	2.61083	4.04696	0.404674	0.40965
0	2.39982	9.01091	1.20476	0.964293
