# Supplementary material for: Probing many-body dynamics in a two-dimensional dipolar spin ensemble
Source: Nat Phys. 2023 Mar 16;19(6):836–44. doi: 10.1038/s41567-023-01944-5 (PMC10264245; doi:10.1038/s41567-023-01944-5)
Supplement: Source Data Extended Data Fig. 7 — Source data. [file 41567_2023_1944_MOESM11_ESM.xlsx]

## Sheet: Fig E7(a)
S1 DEER				S1 Spin echo
Time (us)	- log C(t)	Err[- log C(t)]		Time (us)	- log C(t)	Err[- log C(t)]
0.308	0.126443	0.0394554		0.308	0.100427	0.0412342
0.446	0.268924	0.0456865		0.446	0.178332	0.0444429
0.6	0.34593	0.0493878		0.6	0.210718	0.0459588
0.7	0.296325	0.0470157		0.7	0.180406	0.04447
1	0.393629	0.0517423		1	0.294471	0.050178
1.5	0.468184	0.0559988		1.5	0.469382	0.0595054
1.8	0.516581	0.0586381		1.8	0.410352	0.0563134
2.4	0.788891	0.0771384		2.4	0.6284	0.0698711
3.6	0.749929	0.0742508		3.6	0.58612	0.0672293
6	0.87744	0.0840526		6	0.716368	0.0765191
7.2	1.08952	0.104222		7.2	0.95047	0.0965827
9	0.899605	0.0859374		9	1.01	0.10258
12	1.1425	0.109749		12	1.28608	0.135702
16	1.3663	0.137708		16	1.31598	0.13943
19.2	1.41006	0.143854		19.2	1.44078	0.157429
28.8	1.64828	0.182459		28.8	1.6088	0.187754
38.4	2.19061	0.314827		38.4	2.16587	0.328453
				57.6	1.95222	0.266032
				96	2.33189	0.389232

## Sheet: Fig E7(b)
S2 DEER				S2 Spin echo
Time (us)	- log C(t)	Err[- log C(t)]		Time (us)	- log C(t)	Err[- log C(t)]
0.32	0.0434851	0.0094852		0.32	0.0674792	0.00918067
0.36	0.0621772	0.00900888		0.36	0.0727286	0.00914202
0.4	0.0793042	0.0106581		0.4	0.0922155	0.0097435
0.48	0.102606	0.00998382		0.48	0.139844	0.0087596
0.56	0.14679	0.0100289		0.56	0.170322	0.00968621
0.64	0.186586	0.010139		0.64	0.22396	0.00925269
0.72	0.241484	0.0105406		0.72	0.267762	0.0101699
0.88	0.290049	0.0105894		0.88	0.333866	0.0107976
1.04	0.368908	0.0121333		1.04	0.40465	0.0113922
1.18	0.410798	0.0126713		1.18	0.439479	0.011147
1.4	0.563613	0.0125896		1.4	0.586482	0.0124775
1.6	0.648079	0.0141114		1.6	0.711255	0.0142499
1.8	0.747806	0.0154688		1.8	0.816246	0.0144433
2.08	0.850257	0.0152279		2.08	0.917107	0.0167076
2.52	1.12012	0.0213619		2.52	1.20343	0.0217681
2.98	1.2852	0.024938		2.98	1.37494	0.0249899
3.32	1.49877	0.0294345		3.32	1.55083	0.0310475
3.88	1.65292	0.0312188		3.88	1.7644	0.0336822
4.12	1.86685	0.0433649		4.12	1.85298	0.045868
4.78	2.01225	0.0530401		4.78	2.12791	0.0499511
5.68	2.45349	0.0769676		5.68	2.52654	0.0773761
6.58	2.64868	0.0912023		6.58	2.7245	0.0857825
7.48	3.30492	0.176927		7.48	3.01384	0.132362
8.38	3.40653	0.185672		8.38	3.67109	0.232129
9.28	3.53169	0.215852		9.28	4.09598	0.324565
10.18	3.88405	0.340577		10.18	4.01142	0.329784
11.08	4.63944	0.636729		11.08	4.12079	0.382962
11.98	4.4495	0.543285
